# Supplementary material for: A nonsense mutation in B3GALNT2 is concordant with hydrocephalus in Friesian horses
Source: BMC Genomics. 2015 Oct 9;16:761. doi: 10.1186/s12864-015-1936-z (PMC4600337; doi:10.1186/s12864-015-1936-z)
Supplement: Additional file 4: — Coding exons selected for Next Generation Sequencing in Friesian horses with hydrocephalus. A .bed file describing the targeted regions, including chromosome number, start and end position (in base pair; Equus caballus EquCab2.0 reference genome [29]). (TXT 34 kb) [file 12864_2015_1936_MOESM4_ESM.txt]

chr1	59492472	59492716
chr1	59493322	59493470
chr1	59493467	59493660
chr1	59519854	59519969
chr1	59548684	59548979
chr1	59552427	59552656
chr1	59558071	59558250
chr1	59576674	59576780
chr1	59591971	59592184
chr1	59593720	59594009
chr1	59615698	59615804
chr1	59617480	59617730
chr1	59618097	59618356
chr1	59647894	59648059
chr1	59653305	59653643
chr1	59654960	59655166
chr1	59657231	59657459
chr1	59662051	59662224
chr1	59664636	59664853
chr1	59668357	59668570
chr1	59669694	59669902
chr1	59675889	59676179
chr1	59676430	59676676
chr1	59679032	59679352
chr1	59680897	59681150
chr1	59683125	59683339
chr1	59686096	59686355
chr1	59688106	59688215
chr1	59696963	59697124
chr1	59697844	59698093
chr1	59702588	59702824
chr1	59704260	59704749
chr1	59705537	59705739
chr1	59705956	59706059
chr1	59709723	59709973
chr1	59710937	59711166
chr1	59711794	59712023
chr1	59712722	59713050
chr1	59722383	59722521
chr1	59722599	59722893
chr1	59724116	59724244
chr1	59727506	59727714
chr1	59733131	59733288
chr1	59733929	59734459
chr1	59751707	59752029
chr1	59752232	59752452
chr1	59753000	59753281
chr1	59758098	59758227
chr1	59758129	59758331
chr1	59758801	59759111
chr1	59759575	59759783
chr1	59761084	59761287
chr1	59762534	59762760
chr1	59763424	59763728
chr1	59765035	59765594
chr1	59769170	59769387
chr1	59770456	59770781
chr1	59771259	59771529
chr1	59771652	59771890
chr1	59772795	59773015
chr1	59774521	59774799
chr1	59774844	59775156
chr1	59777032	59777324
chr1	59777376	59777590
chr1	59778190	59778420
chr1	59778422	59778774
chr1	59778753	59779015
chr1	59780558	59780915
chr1	59781189	59781387
chr1	59781707	59781928
chr1	59781910	59782090
chr1	59782125	59782266
chr1	59782339	59782500
chr1	59782890	59783120
chr1	59783222	59783445
chr1	59783760	59783965
chr1	59784727	59785154
chr1	59787194	59787330
chr1	59788437	59788645
chr1	59788856	59789037
chr1	59789226	59789484
chr1	59789468	59789755
chr1	59789985	59790178
chr1	59791730	59791962
chr1	59793736	59793845
chr1	59795751	59795908
chr1	59797671	59797915
chr1	59798221	59798522
chr1	59799483	59799709
chr1	59800154	59800329
chr1	59802488	59802723
chr1	59917173	59917413
chr1	59918541	59919920
chr1	59970083	59970329
chr1	59970364	59970602
chr1	59971982	59972145
chr1	59973533	59973852
chr1	59974234	59974454
chr1	59974732	59974947
chr1	59976624	59976839
chr1	59978288	59978503
chr1	59978660	59978806
chr1	59979084	59979193
chr1	59992639	59992928
chr1	60002434	60002651
chr1	60023451	60023637
chr1	60029161	60029386
chr1	60055272	60055492
chr1	60061540	60061777
chr1	60099734	60100013
chr1	60105947	60106145
chr1	60110547	60110747
chr1	60112249	60112461
chr1	60118456	60118698
chr1	60123485	60123660
chr1	60124288	60124504
chr1	60152008	60152310
chr1	60152471	60153065
chr1	60197069	60197291
chr1	60197735	60198008
chr1	60199388	60199598
chr1	60200535	60200715
chr1	60200730	60201016
chr1	60203029	60203275
chr1	60204461	60204742
chr1	60211989	60212222
chr1	60221935	60222196
chr1	60226171	60226361
chr1	60253968	60254177
chr1	60264696	60264934
chr1	60298590	60298882
chr1	60299054	60299156
chr1	60308808	60308995
chr1	60345634	60345849
chr1	60369047	60369159
chr1	60377644	60377788
chr1	60401868	60402131
chr1	60431762	60432037
chr1	60444415	60444676
chr1	60444801	60445019
chr1	60448492	60448685
chr1	60549381	60549628
chr1	60693455	60693625
chr1	60706605	60706876
chr1	60708267	60708472
chr1	60724254	60724515
chr1	60726125	60726429
chr1	60734209	60734426
chr1	60735976	60736154
chr1	60742071	60742232
chr1	60746016	60746491
chr1	60747071	60747279
chr1	60750125	60750348
chr1	60753776	60753999
chr1	60755163	60755424
chr1	60756934	60757450
chr1	60761582	60761782
chr1	60763106	60763380
chr1	60765391	60765613
chr1	60771641	60771907
chr1	60774434	60774623
chr1	60792984	60793295
chr1	60800981	60801397
chr1	60804795	60808386
chr1	60808455	60809233
chr1	60827341	60827512
chr1	60828919	60829116
chr1	60829903	60830072
chr1	60831348	60831514
chr1	60834160	60834314
chr1	60837647	60837847
chr1	60851782	60851953
chr1	60854950	60855227
chr1	60857639	60857936
chr1	60860713	60861053
chr1	60878797	60879035
chr1	60881180	60881432
chr1	60882555	60882736
chr1	60882638	60882752
chr1	60882962	60883093
chr1	60883786	60883962
chr1	60929653	60929836
chr1	60932787	60933027
chr1	60934179	60934414
chr1	60935153	60935360
chr1	60936300	60936526
chr1	60936593	60936805
chr1	60937737	60937992
chr1	60939383	60939684
chr1	60942002	60942333
chr1	60943683	60943998
chr1	60945202	60945370
chr1	60947046	60947330
chr1	60947362	60947569
chr1	60953757	60953943
chr1	60954999	60955228
chr1	60961067	60961296
chr1	60961764	60962057
chr1	60962979	60963258
chr1	60963274	60963462
chr1	60965119	60965337
chr1	60968064	60968247
chr1	60968159	60968369
chr1	60970212	60970359
chr1	60974619	60974824
chr1	60975677	60975907
chr1	60988271	60988514
chr1	60989200	60989417
chr1	61001311	61001579
chr1	61010608	61010896
chr1	61024515	61024740
chr1	61026279	61026486
chr1	61029601	61029926
chr1	61031302	61031526
chr1	61031652	61031878
chr1	61034748	61034927
chr1	61035967	61036150
chr1	61038385	61038608
chr1	61038871	61039058
chr1	61040821	61041176
chr1	61041983	61042224
chr1	61042152	61042254
chr1	61042298	61042456
chr1	61042361	61042527
chr1	61042429	61042586
chr1	61045542	61045776
chr1	61046168	61046529
chr1	61047163	61047276
chr1	61049213	61049394
chr1	61051224	61051372
chr1	61058208	61058410
chr1	61063199	61063389
chr1	61066802	61067064
chr1	61067487	61067740
chr1	61069575	61069797
chr1	61078535	61078794
chr1	61087603	61087928
chr1	61088026	61088242
chr1	61088262	61088496
chr1	61092704	61092930
chr1	61103446	61103678
chr1	61105127	61105414
chr1	61105413	61105517
chr1	61105646	61105811
chr1	61107561	61108348
chr1	61123118	61123310
chr1	61124791	61124972
chr1	61125056	61125327
chr1	61131542	61131777
chr1	61133787	61133987
chr1	61137123	61137318
chr1	61139327	61139610
chr1	61141394	61141674
chr1	61145106	61145279
chr1	61145346	61145552
chr1	61180737	61181024
chr1	61181886	61182049
chr1	61191070	61191293
chr1	61193526	61193739
chr1	61194695	61194871
chr1	61194850	61195121
chr1	61197075	61197346
chr1	61197483	61197697
chr1	61200363	61200558
chr1	61200679	61200882
chr1	61205432	61205597
chr1	61206087	61206298
chr1	61206792	61207097
chr1	61208942	61209096
chr1	61224147	61224467
chr1	61224697	61224891
chr1	61225091	61225758
chr1	61225860	61226085
chr1	61226588	61226844
chr1	61227046	61227367
chr1	61235750	61236029
chr1	61237358	61237488
chr1	61242487	61242685
chr1	61243338	61243523
chr1	61250101	61250279
chr1	61257851	61258077
chr1	61260795	61260990
chr1	61260995	61261173
chr1	61261177	61261417
chr1	61261585	61261831
chr1	61264061	61264273
chr1	61266741	61266931
chr1	61282269	61282442
chr1	61285669	61285915
chr1	61286132	61286351
chr1	61293047	61294538
chr1	61296492	61296788
chr1	61297622	61297842
chr1	61300268	61300536
chr1	61309609	61309843
chr1	61310672	61311004
chr1	61311123	61311604
chr1	61311678	61311910
chr1	61314568	61314839
chr1	61316066	61316335
chr1	61318046	61318296
chr1	61319614	61319861
chr1	61319873	61320079
chr1	61320410	61320593
chr1	61320591	61320805
chr1	61322268	61322503
chr1	61339599	61339792
chr1	61342597	61342844
chr1	61396367	61396699
chr1	61397533	61397796
chr1	61397769	61397871
chr1	61398066	61398414
chr1	61399894	61400173
chr1	61400993	61401166
chr1	61406146	61408432
chr1	61411616	61412231
chr1	61412599	61412869
chr1	61417710	61417982
chr1	61420538	61420774
chr1	61422685	61422961
chr1	61423071	61423543
chr1	61423751	61423988
chr1	61426529	61426741
chr1	61426869	61427097
chr1	61428186	61428425
chr1	61428535	61428751
chr1	61428823	61429048
chr1	61429091	61429383
chr1	61429496	61429690
chr1	61429794	61430011
chr1	61430256	61430527
chr1	61431118	61431315
chr1	61431311	61431557
chr1	61431682	61431921
chr1	61431970	61432189
chr1	61432187	61432467
chr1	61432611	61432903
chr1	61433037	61433227
chr1	61433277	61433518
chr1	61434722	61435530
chr1	61435549	61436275
chr1	61437575	61437823
chr1	61441741	61441965
chr1	61441991	61442210
chr1	61442700	61442914
chr1	61446162	61446403
chr1	61446308	61446472
chr1	61448787	61449041
chr1	61449178	61449373
chr1	61449449	61449722
chr1	61449796	61450004
chr1	61450014	61450196
chr1	61450230	61450451
chr1	61450750	61451052
chr1	61451096	61451372
chr1	61451631	61452725
chr1	61453391	61453623
chr1	61453662	61453942
chr1	61453930	61454214
chr1	61454324	61454523
chr1	61455012	61455237
chr1	61455581	61455922
chr1	61455920	61456179
chr1	61456168	61456497
chr1	61456578	61456968
chr1	61457028	61457352
chr1	61457799	61458388
chr1	61458521	61458805
chr1	61458808	61459085
chr1	61459145	61459365
chr1	61459520	61459799
chr1	61459830	61460134
chr1	61460928	61461154
chr1	61461153	61461356
chr1	61461454	61461664
chr1	61461670	61461941
chr1	61462004	61462279
chr1	61462315	61462539
chr1	61462830	61463027
chr1	61463019	61463302
chr1	61463333	61463562
chr1	61463746	61464032
chr1	61464119	61464374
chr1	61464589	61464777
chr1	61464863	61465971
chr1	61471619	61471952
chr1	61473544	61473739
chr1	61474007	61474183
chr1	61476073	61476287
chr1	61477396	61477545
chr1	61478880	61479025
chr1	61480125	61480294
chr1	61489287	61489431
chr1	61493930	61494073
chr1	61494213	61494397
chr1	61497581	61497804
chr1	61498354	61498549
chr1	61498894	61499078
chr1	61499412	61499615
chr1	61499657	61499830
chr1	61502041	61502207
chr1	61502982	61503137
chr1	61511360	61511520
chr1	61522732	61522927
chr1	61524307	61524472
chr1	61551682	61551839
chr1	61552188	61552322
chr1	61552373	61552581
chr1	61552806	61553081
chr1	61553157	61553349
chr1	61553437	61553757
chr1	61553872	61554121
chr1	61554594	61554835
chr1	61555110	61555359
chr1	61555933	61556210
chr1	61615228	61615496
chr1	61648440	61648611
chr1	61666142	61666393
chr1	61666453	61666662
chr1	61668229	61668452
chr1	61670059	61670320
chr1	61678390	61678581
chr1	61679317	61679565
chr1	61682770	61683024
chr1	61683874	61684150
chr1	61687607	61687898
chr1	61689252	61689552
chr1	61690824	61691053
chr1	61694613	61694863
chr1	61696374	61696583
chr1	61697614	61698017
chr1	61699126	61699351
chr1	61700849	61701135
chr1	61702839	61702948
chr1	61703782	61704086
chr1	61706024	61706328
chr1	61706612	61706817
chr1	61709535	61709782
chr1	61715026	61715227
chr1	61715618	61715863
chr1	61717290	61717598
chr1	61718384	61718618
chr1	61719174	61719360
chr1	61720206	61720444
chr1	61723170	61723442
chr1	61724035	61724408
chr1	61734917	61735082
chr1	61801422	61801597
chr1	61834830	61834984
chr1	61922061	61922240
chr1	61992769	61993042
chr1	61996687	61996896
chr1	62105934	62106205
chr1	62166290	62166426
chr1	62175062	62175277
chr1	62229463	62229650
chr1	62256793	62257018
chr1	62353431	62354152
chr1	62421921	62422381
chr1	62467714	62467923
chr1	62476989	62477205
chr1	62477347	62477529
chr1	62479868	62480101
chr1	62482797	62483829
chr1	62484711	62484933
chr1	62486377	62486593
chr1	62488522	62488764
chr1	62492198	62492460
chr1	62495475	62495669
chr1	62518935	62519267
chr1	62519478	62519738
chr1	62520231	62520664
chr1	62523249	62523641
chr1	62526178	62528818
chr1	62535350	62535695
chr1	62543367	62543688
chr1	62556469	62556766
chr1	62587446	62587749
chr1	62588364	62588685
chr1	62596013	62596286
chr1	62616321	62616595
chr1	62645321	62646014
chr1	62657136	62657332
chr1	62659307	62659525
chr1	62664223	62664474
chr1	62664548	62664953
chr1	62690783	62690923
chr1	62691918	62692087
chr1	62693045	62693195
chr1	62696732	62696985
chr1	62696981	62697134
chr1	62697246	62697574
chr1	62698617	62698868
chr1	62701669	62701827
chr1	62705063	62705255
chr1	62708226	62708479
chr1	62708603	62708837
chr1	62708968	62709123
chr1	62709125	62709344
chr1	62709333	62709539
chr1	62709695	62709923
chr1	62709979	62710173
chr1	62765334	62765809
chr1	62830469	62831346
chr1	62831267	62831681
chr1	62831607	62831733
chr1	62831620	62831886
chr1	62831797	62831978
chr1	62832728	62832966
chr1	62832780	62832911
chr1	62832835	62833118
chr1	62832867	62833120
chr1	62833022	62833305
chr1	62833207	62833478
chr1	63295670	63295859
chr1	63452097	63452324
chr1	63463090	63463330
chr1	63474086	63474310
chr1	63734855	63735058
chr1	63812299	63812948
chr1	64178362	64178605
chr1	64184261	64184368
chr1	64185521	64185650
chr1	64187449	64187564
chr1	64187764	64188093
chr1	64189572	64189791
chr1	64191576	64191871
chr1	64219697	64219928
chr1	64223984	64224165
chr1	64224845	64225059
chr1	64254244	64254537
chr1	64258053	64258378
chr1	64262423	64262647
chr1	64276401	64276595
chr1	64306351	64306625
chr1	64313103	64313212
chr1	64316894	64317071
chr1	64323712	64323899
chr1	64330516	64330628
chr1	64333104	64333273
chr1	64345561	64345771
chr1	64376651	64376907
chr1	64382602	64382772
chr1	64386229	64386412
chr1	64388036	64388242
chr1	64390916	64391051
chr1	64390955	64391115
chr1	64391020	64391130
chr1	64408474	64408666
chr1	64410115	64410386
chr1	64412411	64412587
chr1	64422760	64422936
chr1	64476785	64476997
chr1	64477758	64477952
chr1	64537536	64537698
chr1	64684594	64684760
chr1	65017439	65017643
chr1	65019012	65019222
chr1	65019787	65019997
chr1	65021048	65021276
chr1	65021434	65021668
chr1	65022386	65022492
chr1	65030688	65030989
chr1	65031772	65032043
chr1	65032841	65033090
chr1	65033545	65033829
chr1	65035213	65035460
chr1	65036079	65036313
chr1	65036355	65036618
chr1	65041241	65041492
chr1	65041698	65041888
chr1	65042435	65042648
chr1	65044402	65044647
chr1	65044884	65045108
chr1	65045789	65046909
chr1	65048201	65048394
chr1	65051199	65051403
chr1	65051655	65051931
chr1	65052502	65052730
chr1	65053116	65053349
chr1	65063135	65063361
chr1	65064901	65065186
chr1	65069138	65069551
chr1	65070639	65070999
chr1	65082757	65083041
chr1	65083639	65083883
chr1	65085806	65086069
chr1	65096416	65096585
chr1	65144175	65144576
chr1	65183120	65183369
chr1	65185283	65185516
chr1	65187936	65188168
chr1	65188317	65188582
chr1	65188978	65189243
chr1	65190531	65190724
chr1	65190806	65191000
chr1	65191955	65192226
chr1	65192713	65192896
chr1	65192877	65193064
chr1	65197840	65198054
chr1	65199078	65199349
chr1	65201026	65201264
chr1	65203238	65203457
chr1	65204217	65204429
chr1	65205767	65206040
chr1	65208388	65208653
chr1	65209841	65210080
chr1	65210138	65210366
chr1	65210701	65210871
chr1	65214768	65215009
chr1	65217285	65217527
chr1	65218007	65218211
chr1	65219208	65219445
chr1	65219524	65219787
chr1	65219812	65220152
chr1	65225410	65225665
chr1	65225821	65226093
chr1	65226453	65226691
chr1	65226863	65227099
chr1	65229557	65229701
chr1	65233621	65233787
chr1	65233781	65234091
chr1	65235127	65235338
chr1	65238440	65238549
chr1	65291992	65292917
chr1	66286009	66286169
chr1	66292238	66292452
chr1	66299660	66299866
chr1	66360287	66360532
chr1	66370648	66370863
chr1	66371725	66372043
chr1	66372981	66373280
chr1	66374144	66374517
chr1	66376593	66376876
chr1	66377743	66377921
chr1	66378513	66378788
chr1	66379251	66379493
chr1	66380965	66381276
chr1	66382356	66382562
chr1	66383420	66383681
chr1	66384679	66384847
chr1	66385052	66385221
chr1	66385590	66385935
chr1	66387112	66387379
chr1	66390700	66391058
chr1	66392461	66392669
chr1	66438135	66438310
chr1	66439430	66439561
chr1	66439989	66440178
chr1	66441873	66442070
chr1	66442462	66442638
chr1	66443873	66444109
chr1	66464215	66464429
chr1	66472163	66472428
chr1	66515459	66515760
chr1	66527551	66527807
chr1	66631910	66632065
chr1	66633966	66634179
chr1	66634979	66635466
chr1	66636730	66636918
chr1	66637064	66637259
chr1	66637882	66638096
chr1	66640093	66640284
chr1	66640622	66640802
chr1	66640831	66640988
chr1	66642982	66643176
chr1	66645897	66646093
chr1	66646948	66647107
chr1	66647209	66647432
chr1	66648886	66649046
chr1	66657114	66657255
chr1	66657693	66657917
chr1	66659091	66659289
chr1	66668641	66668805
chr1	66704550	66704771
chr1	66708261	66708421
chr1	66708498	66708702
chr1	66710903	66711093
chr1	67179988	67180950
chr1	67184663	67185031
chr1	67185939	67186184
chr1	67186884	67187167
chr1	67204798	67205000
chr1	67207261	67207545
chr1	67208763	67209003
chr1	67210789	67211032
chr1	67211231	67211404
chr1	67212199	67212500
chr1	67214122	67214374
chr1	67215407	67215569
chr1	67219738	67219978
chr1	67234734	67234961
chr1	67238483	67238708
chr1	67240263	67240543
chr1	67240802	67241011
chr1	67243997	67244201
chr1	67245725	67245906
chr1	67247874	67248040
chr1	67249054	67249316
chr1	67263329	67263501
chr1	67485269	67487454
chr1	67487373	67488550
chr1	67488454	67489202
chr1	67512927	67513456
chr1	67519314	67519549
chr1	67548817	67549098
chr1	67552481	67552779
chr1	67557656	67557862
chr1	67559246	67559542
chr1	67596724	67596980
chr1	67601314	67601534
chr1	67607436	67607663
chr1	67609648	67609832
chr1	67610034	67610227
chr1	67617015	67617242
chr1	67621089	67621293
chr1	67622338	67622526
chr1	67626206	67626394
chr1	67628452	67628674
chr1	67635304	67635470
chr1	67635598	67635766
chr1	67635920	67636119
chr1	67668037	67668291
chr1	67698759	67698923
chr1	68093710	68094635
chr1	68213371	68213669
chr1	68217365	68217605
chr1	68220193	68220381
chr1	68229580	68229923
chr1	68231409	68231620
chr1	68233518	68233779
chr1	68236478	68239909
chr1	68241591	68241868
chr1	68243429	68243655
chr1	68255996	68256238
chr1	68259856	68260061
chr1	68266680	68267505
chr1	68273488	68274386
chr1	68317654	68317982
chr1	68321512	68321747
chr1	68322432	68322679
chr1	68324474	68324710
chr1	68329737	68329933
chr1	68331092	68331402
chr1	68333387	68333567
chr1	68339580	68339861
chr1	68342855	68342999
chr1	68343134	68343238
chr1	68344659	68344796
chr1	68345187	68345519
chr1	68353464	68353746
chr1	68355257	68355476
chr1	68357307	68357511
chr1	68358989	68359197
chr1	68360691	68360926
chr1	68361435	68361706
chr1	68363262	68363518
chr1	68363736	68363907
chr1	68367214	68367462
chr1	68368922	68369170
chr1	68370031	68370289
chr1	68371601	68371793
chr1	68376006	68376270
chr1	68377093	68377288
chr1	68380426	68380751
chr1	68384556	68384779
chr1	68385285	68385485
chr1	68385968	68386320
chr1	68386871	68387105
chr1	68389030	68389289
chr1	68389820	68390056
chr1	68393724	68393943
chr1	68395405	68395586
chr1	68396227	68396392
chr1	68397566	68397755
chr1	68401853	68402090
chr1	68409736	68409965
chr1	68409957	68410382
chr1	68410496	68410758
chr1	68410751	68411043
chr1	68411079	68411361
chr1	68411346	68411590
chr1	68457668	68457859
chr1	68489669	68490039
chr1	68491263	68491540
chr1	68515370	68515586
chr1	68517731	68517925
chr1	68519173	68519433
chr1	68521166	68521329
chr1	68526531	68526746
chr1	68528869	68529050
chr1	68552709	68552840
chr1	69008147	69008703
chr1	69013587	69013746
chr1	69015365	69015475
chr1	69015377	69015513
chr1	69015417	69015568
chr1	69100918	69101136
chr1	69176833	69177013
chr1	69201606	69201967
chr1	69201868	69202178
chr1	69202079	69202395
chr1	69202300	69202414
chr1	69202847	69203170
chr1	69224872	69225368
chr1	69307806	69308584
chr1	69318189	69318350
chr1	69319581	69319779
chr1	69320508	69320730
chr1	69321252	69321404
chr1	69321585	69321787
chr1	69325497	69325755
chr1	69326397	69326589
chr1	69327929	69328172
chr1	69333027	69333646
chr1	69339446	69339622
chr1	69341753	69341915
chr1	69375107	69375686
chr1	69377069	69377309
chr1	69378828	69379000
chr1	69382830	69382997
chr1	69401501	69401671
chr1	69830398	69830559
chr1	69834505	69834723
chr1	69836785	69836972
chr1	69839500	69839694
chr1	70497792	70497962
chr1	70499115	70499967
chr1	70576801	70578056
chr1	70638909	70639174
chr1	70639076	70639461
chr1	70639362	70639864
chr1	70639766	70640078
chr1	70652262	70652415
chr1	70655789	70655989
chr1	70656450	70656686
chr1	70798314	70799659
chr1	70981072	70981367
chr1	70984291	70984514
chr1	70986433	70986671
chr1	70987452	70987774
chr1	70988339	70988514
chr1	70988852	70989045
chr1	70989413	70989616
chr1	70989602	70989782
chr1	70990418	70990710
chr1	70991502	70991726
chr1	70992150	70992323
chr1	70992540	70992665
chr1	71003451	71003844
chr1	71011138	71011320
chr1	71020824	71021019
chr1	71022488	71022767
chr1	71025939	71026141
chr1	71027668	71027985
chr1	71029441	71030202
chr1	71056785	71057043
chr1	71058289	71058537
chr1	71059855	71060055
chr1	71061076	71061314
chr1	71062543	71062714
chr1	71064558	71064781
chr1	71064763	71065078
chr1	71066062	71066270
chr1	71067175	71067285
chr1	71067666	71067914
chr1	71068284	71068401
chr1	71070813	71071170
chr1	71071925	71072148
chr1	71072603	71072814
chr1	71073298	71073524
chr1	71074161	71074430
chr1	71074332	71074519
chr1	71076378	71076678
chr1	71077773	71078069
chr1	71079349	71079467
chr1	71079369	71079756
chr1	71079858	71079972
chr1	71079924	71080060
chr1	71080721	71080884
chr1	71082715	71082826
chr1	71083010	71083138
chr1	71083341	71083477
chr1	71083674	71083802
chr1	71083777	71084136
chr1	71321206	71321537
chr1	71321970	71322232
chr1	71324333	71324609
chr1	71324860	71325108
chr1	71326639	71326862
chr1	71327634	71327793
chr1	71327901	71328182
chr1	71328169	71328458
chr1	71330974	71331251
chr1	71331821	71331995
chr1	71343418	71343600
chr1	71345241	71345499
chr1	71346311	71346513
chr1	71346626	71347475
chr1	71349196	71349436
chr1	71350376	71350670
chr1	71350880	71351102
chr1	71351683	71351926
chr1	71352464	71352753
chr1	71355534	71355714
chr1	71356819	71357110
chr1	71357954	71358236
chr1	71391043	71391546
chr1	71391525	71391936
chr1	71401697	71401803
chr1	71426571	71426749
chr1	71491846	71492752
chr1	71492721	71492825
chr1	71492821	71493388
chr1	71498007	71498203
chr1	71498369	71498599
chr1	71590972	71591644
chr1	71591622	71592017
chr1	71592088	71592434
chr1	71638140	71639273
chr1	71639338	71639501
chr1	71639455	71639616
chr1	71639990	71640118
chr1	71640612	71640717
chr1	71642025	71642206
chr1	71642404	71642634
chr1	71672758	71673670
chr1	71674436	71674578
chr1	71676357	71677094
chr1	71694986	71695839
chr1	71695743	71696119
chr1	71696020	71696597
chr1	71696499	71697412
chr1	71754871	71754979
chr1	71785466	71785712
chr1	71785885	71786081
chr1	71792212	71794399
chr1	71848351	71848590
chr1	71848773	71848998
chr1	71972196	71974069
chr1	72601133	72602142
chr1	73295088	73295749
chr1	73303032	73303597
chr1	73846370	73846672
chr1	73846865	73847087
chr1	73847067	73847270
chr1	73848164	73848414
chr1	73849026	73849314
chr1	73849761	73849959
chr1	73850744	73850975
chr1	73851059	73851349
chr1	73851325	73851573
chr1	73851795	73851974
chr1	73852900	73853117
chr1	73853250	73853451
chr1	73898204	73898400
chr1	73899024	73899176
chr1	73900025	73900226
chr1	73902212	73902377
chr1	73903672	73903929
chr1	73912707	73912942
chr1	73915079	73915326
chr1	73918773	73918934
chr1	73923072	73923306
chr1	73926536	73926679
chr1	73927910	73928141
chr1	73929547	73929866
chr1	73930374	73930561
chr1	73933745	73934028
chr1	73936013	73936182
chr1	73936869	73936987
chr1	73936890	73938300
chr1	73940279	73940461
chr1	73943603	73943808
chr1	73949302	73949531
chr1	73951207	73951396
chr1	73952094	73952275
chr1	73961963	73962137
chr1	73962822	73962999
chr1	73965940	73966120
chr1	73966939	73967139
chr1	73979743	73979897
chr1	73987201	73987353
chr1	73988816	73989020
chr1	73990559	73990756
chr1	73993210	73993438
chr1	73993382	73993509
chr1	73994061	73994206
chr1	73994592	73994722
chr1	73996536	73996653
chr1	73997326	73997582
chr1	74000370	74000530
chr1	74001520	74001791
chr1	74007955	74008148
chr1	74010296	74010484
chr1	74010760	74011101
chr1	74012603	74013024
chr1	74016062	74016293
chr1	74020200	74020382
chr1	74021606	74021945
chr1	74023098	74023259
chr1	74033277	74033427
chr1	74039869	74040091
chr1	74042369	74042534
chr1	74045682	74045898
chr1	74046283	74046507
chr1	74050626	74050802
chr1	74051896	74052074
chr1	74059077	74059315
chr1	74060014	74060204
chr1	74061898	74062077
chr1	74064196	74064460
chr1	74066067	74066308
chr1	74068451	74068642
chr1	74069804	74070125
chr1	74071480	74071750
chr1	74076219	74076440
chr1	74078240	74078446
chr1	74080508	74080795
chr1	74081300	74081536
chr1	74081821	74081924
chr1	74084184	74084388
chr1	74084493	74084726
chr1	74085978	74086193
chr1	74090644	74091018
chr1	74093178	74093422
chr1	74094850	74095056
chr1	74100240	74100541
chr1	74102680	74103209
chr1	74103110	74103586
chr1	74108050	74108377
chr1	74111564	74111751
chr1	74112036	74112296
chr1	74114008	74114269
chr1	74115121	74115336
chr1	74116830	74117283
chr1	74117673	74117982
chr1	74134720	74134995
chr1	74136999	74137308
chr1	74148973	74149221
chr1	74152201	74152461
chr1	74167940	74168124
chr1	74177292	74177496
chr1	74181758	74181963
chr1	74183639	74183956
chr1	74185521	74185814
chr1	74189949	74190291
chr1	74191664	74191898
chr1	74192149	74192368
chr1	74212604	74212800
chr1	74227169	74227405
chr1	74229657	74229941
chr1	74238156	74238378
chr1	74244126	74244391
chr1	74256645	74256902
chr1	74262961	74263136
chr1	74284255	74284452
chr1	74285036	74285236
chr1	74292389	74292602
chr1	74295548	74295727
chr1	74299053	74299243
chr1	74322200	74322318
chr1	74350420	74350629
chr1	74403089	74403308
chr1	74677234	74678159
chr1	74712795	74712982
chr1	74713322	74713535
chr1	74714618	74714911
chr1	74715722	74716023
chr1	74718513	74718810
chr1	74720091	74720347
chr1	74722887	74723063
chr1	74724006	74724205
chr1	74727841	74728023
chr1	74734933	74735154
chr1	74735653	74735821
chr1	74744277	74744478
chr1	74744491	74744593
chr1	74745469	74745681
chr1	74747675	74747928
chr1	74748894	74749084
chr1	74754854	74755059
chr1	74754963	74755096
chr1	74755294	74755511
chr1	74757731	74758011
chr1	74769050	74769336
chr1	74771554	74771795
chr1	74774719	74774932
chr1	74777541	74777721
chr1	74779548	74779716
chr1	74780699	74780861
chr1	74782100	74782301
chr1	74789144	74789339
chr1	74790006	74790166
chr1	74792708	74792915
chr1	74794227	74794420
chr1	74796350	74796520
chr1	74798659	74798849
chr1	74802755	74803070
chr1	74811304	74811438
chr1	74815830	74816032
chr1	74840595	74840854
chr1	74842451	74842710
chr1	74843735	74843901
chr1	74846619	74846866
chr1	74847391	74847530
chr1	74847432	74847670
chr1	74848416	74848651
chr1	74850830	74851113
chr1	74852524	74852765
chr1	74854046	74854255
chr1	74856961	74857212
chr1	74858940	74859143
chr1	74859047	74859189
chr1	74860175	74860324
chr1	74862618	74862748
chr1	74862771	74862905
chr1	74862926	74863052
chr1	74863358	74863508
chr1	74863434	74863560
chr1	74864060	74864266
chr1	74865602	74865788
chr1	74869699	74869881
chr1	74872639	74872818
chr1	74874463	74874651
chr1	74878717	74878904
chr1	74879585	74879805
chr1	74880644	74880859
chr1	74905327	74905562
chr1	74978139	74978381
chr1	74978843	74979160
chr1	74980931	74981173
chr1	74982850	74983052
chr1	74983657	74983898
chr1	74984470	74984782
chr1	74984829	74985063
chr1	74986391	74986594
chr1	74987443	74987654
chr1	74987975	74988193
chr1	74989445	74989653
chr1	74992651	74992847
chr1	74993176	74993365
chr1	74994397	74994709
chr1	74994937	74995159
chr1	74995909	74996201
chr1	74997649	74997933
chr1	74997982	74998219
chr1	74998885	74999178
chr1	75006601	75006871
chr1	75007191	75007450
chr1	75008663	75009006
chr1	75009185	75009417
chr1	75010140	75010344
chr1	75010410	75010654
chr1	75011207	75011426
chr1	75011423	75011645
chr1	75013339	75013568
chr1	75014864	75015195
chr1	75015860	75016087
chr1	75017219	75017480
chr1	75020484	75020631
chr1	75020641	75020865
chr1	75021383	75021624
chr1	75022032	75022422
chr1	75023031	75023282
chr1	75024134	75024393
chr1	75024457	75024692
chr1	75024739	75024944
chr1	75024931	75025200
chr1	75025607	75025862
chr1	75026302	75026561
chr1	75027942	75028151
chr1	75029061	75029250
chr1	75031916	75032166
chr1	75035007	75035273
chr1	75035929	75036118
chr1	75036529	75036752
chr1	75036778	75036905
chr1	75037572	75037729
chr1	75038460	75038680
chr1	75040091	75040402
chr1	75041280	75041469
chr1	75047943	75048085
chr1	75056106	75056349
chr1	75081013	75081496
chr1	75092470	75092616
chr1	75114830	75114989
chr1	75122624	75122764
chr1	75126678	75126837
chr1	75137101	75137262
chr1	75227708	75227910
chr1	75234208	75234428
chr1	75241044	75241228
chr1	75243342	75243484
chr1	75244975	75245162
chr1	75245178	75245283
chr1	75248818	75248983
chr1	75255195	75255416
chr1	75255448	75255595
chr1	75258201	75258313
chr1	75260110	75260237
chr1	75263771	75263964
chr1	75263994	75264341
chr1	75265241	75265411
chr1	75267879	75268066
chr1	75269115	75269349
chr1	75278013	75278174
chr1	75288307	75288519
chr1	75289891	75290116
chr1	75303235	75303464
chr1	75306071	75306321
chr1	75308394	75308717
chr1	75316410	75316560
chr1	75336975	75337459
chr1	75381399	75381544
chr1	75381446	75382701
chr1	75382602	75384652
chr1	75384736	75384837
chr1	75384799	75385186
chr1	75385246	75386171
chr1	75400382	75400575
chr1	75400479	75400624
chr1	75400528	75400709
chr1	75419581	75419981
chr1	75421978	75422219
chr1	75422121	75422304
chr1	75424622	75425096
chr1	75427550	75427800
chr1	75430971	75431323
chr1	75433462	75433763
chr1	75435646	75435992
chr1	75436894	75437138
chr1	75442227	75442453
chr1	75445892	75446142
chr1	75447104	75447327
chr1	75461162	75461490
chr1	75463029	75463302
chr1	75467172	75467399
chr1	75470986	75471258
chr1	75472127	75472385
chr1	75473544	75473768
chr1	75474385	75474598
chr1	75475480	75475702
chr1	75595757	75596049
chr1	75608444	75608635
chr1	75610273	75612456
chr1	75613872	75615002
chr1	75616638	75616900
chr1	75618229	75618486
chr1	75620235	75620562
chr1	75620956	75621123
chr1	75623601	75623811
chr1	75625363	75625890
chr1	75629202	75629447
chr1	75630414	75630688
chr1	75633606	75633867
chr1	75634691	75634982
chr1	75638267	75638613
chr1	75640521	75640795
chr1	75641634	75641888
chr1	75645408	75645642
chr1	75649526	75649825
chr1	75651857	75652089
chr1	75654623	75655339
chr1	75655974	75656252
chr1	75657935	75658205
chr1	75659510	75659841
chr1	75661331	75661598
chr1	75662146	75662399
chr1	75668028	75668320
chr1	75676011	75676290
chr1	75678115	75678422
chr1	75691137	75691414
chr1	75691866	75692043
chr1	75692083	75692372
chr1	75694191	75694437
chr1	75694425	75694622
chr1	75695491	75695653
chr1	75697002	75697158
chr1	75700094	75700347
chr1	75703007	75703352
chr1	75707109	75707276
chr1	75708555	75708812
chr1	75712054	75712295
chr1	75715102	75715420
chr1	75724554	75724885
chr1	75726588	75726878
chr1	75729847	75730084
chr1	75733658	75733857
chr1	75738832	75739072
chr1	75739240	75739438
chr1	75743922	75744179
chr1	75744479	75744651
chr1	75745253	75745492
chr1	75751290	75751918
chr1	75804035	75804234
chr1	75830657	75830886
chr1	75859358	75859570
chr1	75867103	75867351
chr1	75872562	75872763
chr1	75875598	75875892
chr1	75880678	75880874
chr1	75893112	75893323
chr1	75895541	75895720
chr1	75900744	75901028
chr1	75903315	75903541
chr1	75904076	75904336
chr1	75904895	75905052
chr1	75907400	75907635
chr1	75908957	75909150
chr1	75909231	75909423
chr1	75913026	75913186
chr1	75913637	75913806
chr1	75915169	75915423
chr1	75916038	75916291
chr1	75916553	75916718
chr1	75916709	75916874
chr1	75917326	75917522
chr1	75918304	75918481
chr1	75919616	75919819
chr1	75920978	75921178
chr1	75925867	75926056
chr1	75930575	75930863
chr1	75998826	75999685
chr1	75999826	75999997
chr1	76004608	76004778
chr1	76073899	76074110
chr1	76077250	76077416
chr1	76080317	76080508
chr1	76082770	76082950
chr1	76088085	76088277
chr1	76096916	76097155
chr1	76101605	76101785
chr1	76102969	76103146
chr1	76104309	76104564
chr1	76107288	76107461
chr1	76108971	76109166
chr1	76109976	76110174
chr1	76110836	76111180
chr1	76111399	76111672
chr1	76116392	76116744
chr1	76131480	76131665
chr1	76134546	76134845
chr1	76144064	76145373
chr1	76148081	76148295
chr1	76150404	76150720
chr1	76151848	76152095
chr1	76157180	76157408
chr1	76163164	76163399
chr1	76163515	76163752
chr1	76166893	76167225
chr1	76168396	76168556
chr1	76169337	76169481
chr1	76174936	76175120
chr1	76175169	76175333
chr1	76176697	76176837
chr1	76176951	76177170
chr1	76178744	76179123
chr1	76182989	76183213
chr1	76183616	76183851
chr1	76187645	76187792
chr1	76189950	76190132
chr1	76195834	76196077
chr1	76197432	76197577
chr1	76563223	76563650
chr1	76636645	76637426
chr1	76652273	76653198
chr1	76751069	76751278
chr1	76756567	76756765
chr1	76758110	76758280
chr1	76760566	76760815
chr1	76762070	76762223
chr1	76763815	76764013
chr1	76766655	76766891
chr1	76767374	76767571
chr1	76768627	76768817
chr1	76773993	76774235
chr1	76778977	76779177
chr1	76780273	76780546
chr1	76789300	76789498
chr1	76792777	76793039
chr1	76795287	76795576
chr1	76795478	76795601
chr1	76795902	76796264
chr1	76796263	76796552
chr1	76797777	76798068
chr1	76798153	76798325
chr1	76799592	76799813
chr1	76805663	76805874
chr1	76808018	76808268
chr1	76813542	76813729
chr1	76823164	76823461
chr1	76827873	76828055
chr1	76829895	76830167
chr1	76833145	76833437
chr1	76833522	76833747
chr1	76834083	76834320
chr1	76834550	76834819
chr1	76839888	76840084
chr1	76846499	76846743
chr1	76905104	76905440
chr1	76908600	76908790
chr1	76909526	76909819
chr1	76911759	76911985
chr1	76918402	76918722
chr1	76999138	76999561
chr1	77173587	77173701
chr1	77272728	77273081
chr1	77449150	77449510
chr1	77452463	77452966
chr1	77698127	77698652
chr1	77700037	77700923
chr1	77704070	77704268
chr1	77704536	77704787
chr1	77712285	77712508
chr1	77719978	77720319
chr1	77728191	77728467
chr1	77729156	77729405
chr1	77734781	77735063
chr1	77783718	77783971
chr1	77807772	77808078
chr1	77808589	77808813
chr1	77809415	77809552
chr1	77816295	77817694
chr1	77823015	77823263
chr1	77823300	77823546
chr1	77825000	77825194
chr1	77837318	77837554
chr1	77848698	77848944
chr1	77856342	77856629
chr1	77856582	77856715
chr1	77863960	77864232
chr1	77871147	77871358
chr1	77872365	77872557
chr1	77899927	77900137
chr1	77901206	77901403
chr1	77937015	77937277
chr1	77968133	77968342
chr1	77973230	77973460
chr1	78003307	78003466
chr1	78006338	78006654
chr1	78027930	78028284
chr1	78034760	78035094
chr1	78036595	78036808
chr1	78049124	78049369
chr1	78049769	78050100
chr1	78050637	78051012
chr1	78051571	78051839
chr1	78060636	78060771
chr1	78061437	78061986
chr1	78063452	78063726
